# Supplementary material for: Microglial cathepsin B is necessary for neuronal efferocytosis in zebrafish and mice during brain development
Source: Nat Commun. 2026 Mar 13;17:3881. doi: 10.1038/s41467-026-70350-1 (PMC13125305; doi:10.1038/s41467-026-70350-1)
Supplement: Supplementary file 6 — Source Data [file 41467_2026_70350_MOESM6_ESM.xlsx]

## Sheet: Fig. 1c
Sample	Microglia #	Magic Red Punta	LysoTracker	% MR-Lyso +	Avg
1A_10dpf_MR_LysoBlue	1	8	7	0.875	0.975
	2	9	9	1
	3	1	1	1
	4	6	6	1
	5	4	4	1
2A_10dpf_MR_LysoBlue	1	6	4	0.666667	0.916667
	2	6	6	1
	3	11	11	1
	4	3	3	1
3A_10dpf_MR_LysoBlue	1	6	5	0.833333	0.958333
	2	7	7	1
	3	2	2	1
	4	3	3	1

## Sheet: Fig. 1f
Sample	MG #	mpeg Area	mpeg Vol	Avg	Magic Red Area	Magic Red Vol	Avg		Normalized
2B_Ctrl_MR_mpeg_LysoTracker	1	1378	1275	958.667	278	142	90.25	0.0941412	9.41412
	2	1277	1078		385	141
	3	559	663		89.6	31.2
	4	1243	1085		192	101
	5	957	882		117	71.5
	6	1191	769		150	54.8
3A_Ctrl_MR_mpeg_LysoTracker	1	1794	825	1021	125	26.1	27.3667	0.0268038	2.68038
	2	2346	1290		128	30.8
	3	1573	948		86.1	25.2
5A_Ctrl_MR_mpeg_LysoTracker	1	1644	920	857.667	218	65.9	64.7667	0.075515	7.5515
	2	1366	920		298	82.9
	3	1537	1036		187	42.8
	4	944	854		164	61.5
	5	1329	865		379	101
	6	661	551		134	34.5
6B_Ctrl_MR_mpeg_LysoTracker	1	1056	578	665.75	182	64.5	60.65	0.0911003	9.11003
	2	1634	803		151	43.4
	3	1172	827		275	93.9
	4	661	455		116	40.8
7A_Ctrl_MR_mpeg_LysoTracker	1	628	451	741.5	6.96	0.859	70.3432	0.094866	9.4866
	2	1512	1105		345	124
	3	855	607		161	63.5
	4	1279	983		235	104
	5	512	360		129	44.2
	6	1079	943		317	85.5
Sample	MG #	mpeg Area	mpeg Vol		Magic Red Area	Magic Red vol		% MR/Mpeg	Normalized
1A_CtsbaMT_MR	1	1727	667	503.75	128	25.4	19.585	0.0388784	3.88784
	2	1077	417		32	5.32
	3	636	442		117	45.3
	4	1171	489		11	2.32
2A_CtsbaMT_MR	1	1355	423	362	51.8	6.88	10.2942	0.028437	2.8437
	2	843	274		1.67	0.161
	3	1671	653		46.8	9.43
	4	382	106		0	0
	5	744	354		100.4	35
3A_CtsbaMT_MR	1	856	546	738.429	5.15	0.977	12.4639	0.0168789	1.68789
	2	1414	765		43.8	8.39
	3	1368	859		0	0
	4	1327	762		95.6	19.8
	5	1675	855		53.1	11.4
	6	731	540		95.4	39.8
	7	1485	842		22.5	6.88
4A_CtsbaMT_MR	1	2555	1232	1193.67	89.1	18.8	16.5967	0.0139039	1.39039
	2	1262	986		51	12.6
	3	714	538		70.8	25.1
	4	2887	1547		45.9	8.72
	5	3123	1631		40	7.76
	6	2034	1228		91.2	26.6
6A_CtsbaMT_MR	1	2129	1092	927.4	136	31.3	11.93	0.0128639	1.28639
	2	1360	724		26.8	4.3
	3	2421	1189		27.9	4.6
	4	1120	593		12.5	2.35
	5	1902	1039		63.9	17.1

## Sheet: Fig. 1h
SAMPLE	MG	#of Phagosomes	Avg		Sample	MG #	#of Phagosomes	Avg
1A Ctrl	1	4	4.2		1A_Ctrl	1	6	2.8
	2	7				2	2
	3	2				3	1
		5				4	3
		3				5	2
2A Ctrl		3	2.75		2A_Ctrl	1	4	3.6
		1				2	5
		4				3	3
		3				4	5
						5	1
3A Ctrl	1	1	2.8		3A_Ctrl	1	3	3.2
	2	1				2	4
	3	4				3	3
		3				4	4
		5				5	2
4A Ctrl	1	1	3.5		4A_Ctrl	1	5	3.25
	2	4				2	3
		6				3	4
		3				4	1
5A Ctrl	1	3	3.25
	2	2			5A_Ctrl	1	5	3.6
		5				2	3
		3				3	1
						4	4
6A Ctrl	1	8	5			5	5
	2	6
	3	4			6A_Ctrl	1	5	4.75
		2				2	4
						3	6
7A Ctrl	1	5	3			4	4
	2	2
	3	2			7A_Ctrl	1	1	3
						2	3
						3	5
					8A_Ctrl	1	3	3.33333
						2	3
						3	4
SAMPLE	MG	#of Phagosomes	Avg		SAMPLE	MG	#of Phagosomes	Avg
1A_Ctsba MT	1	6	7		1A_MT_OT	1	2	3.33333
	2	7				2	3
	3	7				3	5
	4	8				4
2A_Ctsba MT	1	5	5.66667		2A_MT_OT	1	10	8
	2	5				2	6
	3	7				3	8
						4
3A_Ctsba MT	1	8	8.16667
	2	6			3A_MT_OT	1	9	6.8
	3	12				2	4
	4	7				3	8
	5	8				4	6
	6	8				5	7
4A_Ctsba MT	1	8	7.5		4A_MT_OT	1	6	6.75
	2	9				2	8
	3	5				3	6
	4	8				4	7
5A_Ctsba MT	1	9	5.66667		5A_MT_OT	1	6	5
	2	1				2	5
	3	7				3	4
						4	5
6A_Ctsba MT	1	10	8
	2	6			6A_MT_OT	1	7	5.5
						2	4
7A_Ctsba MT	1	7	4.33333
	2	2			7A_MT_OT	1	5	5
	3	4				2	5
8A_Ctsba MT	1	7	8.25		8A_MT_OT	1	9	8.25
	2	10				2	9
	3	7				3	6
	4	9				4	9

## Sheet: Fig. 1j
Sample	MG #	# phagosomes	avg
1A_Ctrl_mpeg_10dpf_HB	1	2	4.66667
	2	8
	3	4
2A_Ctrl_mpeg_10dpf_HB	1	2	1.8
	2	1
	3	3
	4	0
	5	3
3A_Ctrl_mpeg_10dpf_HB	1	3	2.66667
	2	2
	3	3
5A_Ctrl_mpeg_10dpf_HB	1	1	2.6
	2	4
	3	3
	4	2
	5	3
6A_Ctrl_mpeg_10dpf_HB	1	0	0.75
	2	2
	3	1
	4	0
7A_Ctrl_mpeg_10dpf_HB	1	0	2.5
	2	2
	3	5
	4	3
8A_Ctrl_mpeg_10dpf_HB	1	4	2
	2	2
	3	0
9A_Ctrl_mpeg_10dpf_HB	1	6	2.75
	2	3
	3	2
	4	0
Sample	MG #	# phagosomes	avg
2A_CrispriMT_mpeg_10dpf_HB	1	3	2
	2	1
3A_CrispriMT_mpeg_10dpf_HB	1	4	4
4A_CrispriMT_mpeg_10dpf_HB	1	3	3
5A_CrispriMT_mpeg_10dpf_HB	1	2	2.5
	2	3
	3	1
	4	4
6A_CrispriMT_mpeg_10dpf_HB	1	3	2.33333
	2	3
	3	1
7A_CrispriMT_mpeg_10dpf_HB	1	1	2.75
	2	3
	3	3
	4	4
8A_CrispriMT_mpeg_10dpf_HB	1	3	2
	2	2
	3	2
	4	1
9A_CrispriMT_mpeg_10dpf_HB	1	3	3.5
	2	1
	3	6
	4	4
10A_CrispriMT_mpeg_10dpf_HB	1	2	2.5
	2	3

## Sheet: Fig. 1l
Optic Tectum
# of 4C4 + cells
Control	ctsba CRISPRi KD
9	5
9	4
10	4
9	5
9	7
15	10
13	11
8	8
8	8
Midbrain
# of 4C4 + cells
Control	ctsba CRISPRi KD
9	11
13	11
12	9
12	7
10	5
14	7
11	13
10	13
8	12
Hindbrain
# of 4C4 + cells
Control	ctsba CRISPRi KD
6	2
4	2
2	5
2	4
3	3
4	5
4	3
	0
	4

## Sheet: Supp Fig. 1c
WT	ctsba_P3	SYBR	Unknown	27.3754	27.5059		WT	ef1a_H	SYBR	Unknown	24.9394	24.9393		2.56665	0	1
WT	ctsba_P3	SYBR	Unknown	27.6045			WT	ef1a_H	SYBR	Unknown	24.9293
WT	ctsba_P3	SYBR	Unknown	27.5379			WT	ef1a_H	SYBR	Unknown	24.9491
MT	ctsba_P3	SYBR	Unknown	28.7729	28.8568		MT	ef1a_H	SYBR	Unknown	25.797	25.7398		3.11693	0.550281	0.682887
MT	ctsba_P3	SYBR	Unknown	28.8811			MT	ef1a_H	SYBR	Unknown	25.7411
MT	ctsba_P3	SYBR	Unknown	28.9163			MT	ef1a_H	SYBR	Unknown	25.6814

## Sheet: Supp Fig. 1e
Sample	MG	mpeg Vol		MR Vol		Normalized	Avg		Sample	MG	mpeg Vol		MR Vol	Normalized	Avg
1A_WT_DMSO_MR_10dpf	1	413		0		0	3.19241		1A_CtsbaMT_DMSO_MR_10dpf	1	487		6.85	1.40657	2.29827
	2	864		48.8		5.64815				2	135		0.229	0.16963
	3	533		19.9		3.73358				3	499		30.9	6.19238
	4	794		26.9		3.38791				4	566		0	0
										5	642		23.9	3.72274
2A_WT_DMSO_MR_10dpf	1	481		8.89		1.84823	11.9084
	2	724		110		15.1934			2A_CtsbaMT_DMSO_MR_10dpf	1	315		2.57	0.815873	2.14598
	3	499		149		29.8597				2	469		25.1	5.35181
	4	650		4.76		0.732308				3	382		9.23	2.41623
										4	434		0	0
3A_WT_DMSO_MR_10dpf	1	373		2.02		0.541555	3.2888
	2	507		7.98		1.57396			3A_CtsbaMT_DMSO_MR_10dpf	1	617		4.23	0.685575	0.331357
	3	591		5.57		0.94247				2	351		0	0
	4	720		72.7		10.0972				3	360		0.33	0.0916667
										4	1131		6.2	0.548187
4A_WT_DMSO_MR_10dpf	1	676		6.73		0.995562	4.60409
	2	265		22.3		8.41509			4A_CtsbaMT_DMSO_MR_10dpf	1	1051		30.2	2.87345	0.897379
	3	279		2.5		0.896057				2	491		5.51	1.1222
	4	197		3.65		1.85279				3	558		1.74	0.311828
	5	302		32.8		10.8609				4	938		1.29	0.137527
										5	265		0.111	0.0418868
5A_WT_DMSO_MR_10dpf	1	653		10.5		1.60796	5.81412
	2	387		17.8		4.59948			5B_CtsbaMT_DMSO_MR_10dpf	1	687		0	0	0.834939
	3	1077		121		11.2349				2	463		0	0
										3	694		26.9	3.87608
6A_WT_DMSO_MR_10dpf	1	593		27.8		4.68803	3.7653			4	1229		3.67	0.298617
	2	972		5.01		0.515432				5	1250		0	0
	3	742		21.6		2.91105
	4	1107		76.9		6.9467
7A_WT_DMSO_MR_10dpf	1	276		16.7		6.05072	3.3444
	2	807		22.7		2.81289
	3	255		11.5		4.5098
	4	238		0.01		0.00420168
Sample	MG	mpeg Vol		MR Vol		Normalized	Avg		Sample	MG	mpeg Vol		MR Vol	Normalized	Avg
1A_WT_Ca074me_MR_10dpf	1	734		0.179		0.0243869	2.26502		1A_CtsbaMT_Ca074me_MR_10dpf	1	414		0	0	3.32955
	2	680		13.7		2.01471				2	936		141	15.0641
	3	361		25.1		6.95291				3	419		0	0
	4	451		0.307		0.068071				4	220		2.72	1.23636
										5	241		0.837	0.347303
2A_WT_Ca074me_MR_10dpf	1	396		5.39		1.36111	1.251
	2	409		0.415		0.101467			2B_CtsbaMT_Ca074me_MR_10dpf	1	1298		21.7	1.6718	1.22623
	3	386		4.37		1.13212				2	751		0.207	0.0275632
	4	538		6.16		1.14498				3	614		20.8	3.38762
	5	359		9.03		2.51532				4	643		2.82	0.438569
										5	431		2.61	0.605568
3A_WT_Ca074me_MR_10dpf	1	885		7.61		0.859887	1.60204
	2	813		14.8		1.82042			3A_CtsbaMT_Ca074me_MR_10dpf	1	820		0	0	1.55347
	3	879		31.7		3.60637				2	610		13.2	2.16393
	4	312		0.379		0.121474				3	721		29.2	4.04993
										4	328		0	0
4A_WT_Ca074me_MR_10dpf	1	349		7.8		2.23496	1.12295
	2	704		8.63		1.22585			4A_CtsbaMT_Ca074me_MR_10dpf	1	673		0.52	0.077266	1.60152
	3	564		0.459		0.081383				2	635		13.7	2.15748
	4	655		6.22		0.949618				3	634		36.6	5.77287
										4	589		0	0
5A_WT_Ca074me_MR_10dpf	1	322		8.23		2.5559	2.59412			5	375		0	0
	2	476		31.6		6.63866
	3	355		1.82		0.512676			5A_CtsbaMT_Ca074me_MR_10dpf	1	556		17.6	3.16547	2.08803
	4	1069		18.3		1.71188			Great Photo	2	305		3.62	1.18689
	5	709		11		1.55148				3	596		10.2	1.71141
										4	326		7.46	2.28834
6A_WT_Ca074me_MR_10dpf	1	710		4.06		0.571831	2.14801
	2	847		19.7		2.32586
	3	486		22		4.52675			6A_CtsbaMT_Ca074me_MR_10dpf	1	635		0	0	1.9567
	4	352		4.11		1.16761				2	591		9.98	1.68866
										3	449		0	0
8A_WT_Ca074me_MR_10dpf	1	434		4.99		1.14977	0.918526			4	354		14.8	4.18079
	2	575		7.85		1.36522				5	442		17.3	3.91403
	3	422		4.1		0.971564
	4	324		1.48		0.45679			7A_CtsbaMT_Ca074me_MR_10dpf	1	496		0.42	0.0846774	1.96286
	5	422		2.74		0.649289				2	183		4.02	2.19672
										3	348		11.1	3.18966
										4	209		8.19	3.91866
										5	1081		4.59	0.424607

## Sheet: Supp Fig. 1f
Sample	MG #	mpeg vol	Avg		Sample	MG #	mpeg vol	Avg
1A_Ctrl	1	976	801.333		1A_Ctsb MT	1	780	735
	2	725				2	690
	3	703
					2A_Ctsb MT	1	532	459.5
2A_Ctrl	1	632	477.333			2	387
	2	357
	3	443			3A_Ctsb MT	1	404	387.25
						2	328
3A_Ctrl	1	423	463			3	414
	2	503				4	403
4A_Ctrl	1	380	304.5		4A_Ctsb MT	1	419	553
	2	229				2	687
5A_Ctrl	1	418	479		5A_Ctsb MT	1	451	511.5
	2	425				2	572
	3	594
					6A_Ctsb MT	1	523	417.667
						2	390
						3	340
Sample	MG #	mpeg vol	Avg		Sample	MG #	mpeg vol	Avg
1A_Ctrl	1	609	611.5		1A_Ctsb MT	1	829	782.5
	2	528				2	753
	3	695				3	703
	4	614				4	845
2A_Ctrl	1	763	803		2A_Ctsb MT	1	694	609.25
	2	798				2	394
	3	848				3	683
						4	666
3A_Ctrl	1	787	917.333
	2	1183			3A_Ctsb MT	1	791	880.8
	3	782				2	846
						3	1088
4A_Ctrl	1	445	479.75			4	882
	2	346				5	797
	3	419
	4	709			4A_Ctsb MT	1	524	540.75
						2	822
5A_Ctrl	1	678	749.333			3	336
	2	862				4	481
	3	708
					5A_Ctsb MT	1	1091	742.25
6A_Ctrl	1	723	685.5			2	625
	2	648				3	677
						4	576
7A_Ctrl	1	292	391
	2	516			6A_Ctsb MT	1	1173	1250.5
	3	365				2	1328
					7A_Ctsb MT	1	584	556.5
						2	529
					8A_Ctsb MT	1	1234	929
						2	1223
						3	644
						4	615

## Sheet: Supp Fig. 1g
Sample	MG #	mpeg vol	Avg
1A_Ctrl_mpeg_10dpf_HB	1	536	579.333
	2	669
	3	533
2A_Ctrl_mpeg_10dpf_HB	1	708	703.2
	2	603
	3	858
	4	760
	5	587
3A_Ctrl_mpeg_10dpf_HB	1	573	553
	2	295
	3	791
5A_Ctrl_mpeg_10dpf_HB	1	416	500.2
	2	750
	3	411
	4	449
	5	475
6A_Ctrl_mpeg_10dpf_HB	1	463	574.5
	2	823
	3	376
	4	636
7A_Ctrl_mpeg_10dpf_HB	1	520	768.5
	2	902
	3	888
	4	764
8A_Ctrl_mpeg_10dpf_HB	1	806	749.333
	2	547
	3	895
9A_Ctrl_mpeg_10dpf_HB	1	545	661
	2	761
	3	627
	4	711
Sample	MG #	mpeg vol	Avg
2A_CrispriMT_mpeg_10dpf_HB	1	688	732
	2	776
3A_CrispriMT_mpeg_10dpf_HB	1	649	649
4A_CrispriMT_mpeg_10dpf_HB	1	639	639
5A_CrispriMT_mpeg_10dpf_HB	1	654	569
	2	569
	3	424
	4	629
6A_CrispriMT_mpeg_10dpf_HB	1	606	666.333
	2	524
	3	869
7A_CrispriMT_mpeg_10dpf_HB	1	520	625.25
	2	542
	3	909
	4	530
8A_CrispriMT_mpeg_10dpf_HB	1	627	591.5
	2	551
	3	678
	4	510
9A_CrispriMT_mpeg_10dpf_HB	1	710	628.75
	2	659
	3	695
	4	451
10A_CrispriMT_mpeg_10dpf_HB	1	868	689.5
	2	511

## Sheet: Supp Fig 1i
Optic Tectum
# of 4C4 + cells
Control	ctsba CRISPRi KD
10	15
12	8
15	9
15	8
14	15
	11

[truncated: 48 more sheets: Fig. 2b, Fig. 2c, Fig. 2f, Fig. 2h, Fig. 2i, Supp Fig. 2b, Supp Fig. 2c, Supp Fig. 2e, Fig. 3b, Fig. 3e, Fig. 3i, Fig. 3l, Supp Fig. 3a, Supp Fig. 3b, Supp Fig. 3d, Supp Fig. 3e, Supp Fig. 3h, Supp Fig. 3i, Supp Fig. 3j, Supp Fig. 3l …]
